# Supplementary material for: Does an Extraoral Suction Device Reduce Aerosol Generation and Prevent Droplet Exposure to the Examiner during Esophagogastroduodenoscopy?
Source: J Clin Med. 2023 Mar 29;12(7):2574. doi: 10.3390/jcm12072574 (PMC10094833; doi:10.3390/jcm12072574)
Supplement: Supplementary file 1 [file jcm-12-02574-s001.zip]

Archive with 1 entries (1 files):
- jcm-2278070-supplementary.pdf
